# Supplementary material for: Molecular Characterization of Methicillin-Sensitive Staphylococcus aureus from the Intestinal Tracts of Adult Patients in China
Source: Pathogens. 2022 Aug 26;11(9):978. doi: 10.3390/pathogens11090978 (PMC9504698; doi:10.3390/pathogens11090978)
Supplement: Supplementary file 1 [file pathogens-11-00978-s001.zip]

Archive with 1 entries (1 files):
- pathogens-1831436-supplementary.xlsx
