# Supplementary material for: Molecular Characterization of Methicillin-Sensitive Staphylococcus aureus from the Intestinal Tracts of Adult Patients in China
Source: Pathogens. 2022 Aug 26;11(9):978. doi: 10.3390/pathogens11090978 (PMC9504698; doi:10.3390/pathogens11090978)
Supplement: Supplementary file 1 [file pathogens-11-00978-s001.zip › pathogens-1831436-supplementary.xlsx]

## Sheet: Sheet1
Table S1 Information of S. aureus strains isolated from intestinal tracts							MIC values (μg/mL)
Strain	Specimen source	MRSA	spa typing	MLST typing	Clone complex	Antimicrobial resistance profiles	Erythromycin (E)	Clindamycin (DA)	Cefoxitin (FOX)	Penicillin (P)	Tetracycline (TE)	Rifampicin (RD)	Linezolid (LZD)	Gentamicin (CN)	Vancomycin (VA)	Kanamycin (K)	Ciprofloxacin (CIP)	Nitrofurantoin (F)	Trimethoprim-trimethoprim (SXT)	Chloramphenicol (C)
YZU1684	Intestinal tract		t084	15	CC15	P-K-E	16	0.125	2	2	2	0.008	2	0.5	1	128	0.5	16	0.25	4
YZU1687	Intestinal tract	√	t2310	88	CC88	P-FOX	0.5	0.125	16	2	2	0.008	2	0.5	1	4	1	16	0.25	4
YZU1689	Intestinal tract		t616	944		P-E	8	0.125	2	2	2	0.008	2	0.5	1	4	0.5	16	0.25	4
YZU1844	Intestinal tract	√	t012	88	CC88	P-FOX	0.25	0.125	16	2	1	0.008	2	0.5	1	8	0.5	16	0.25	4
YZU1691	Intestinal tract		t377	630	CC8	P-E-CIP	16	0.125	2	2	2	0.008	2	0.5	1	4	16	16	0.25	4
YZU1692	Intestinal tract		t2582	398	CC398	P	0.5	0.125	2	2	2	0.008	2	0.5	1	4	0.5	16	0.25	4
YZU1693	Intestinal tract		t164	1281		P-E	8	0.125	2	2	1	0.008	2	0.5	1	4	0.5	16	0.25	4
YZU1694	Intestinal tract		t309	Unkonown		P	0.5	0.125	2	2	1	0.008	2	0.5	1	4	0.5	16	0.25	4
YZU1695	Intestinal tract		t012	5870	CC30	P-E	8	0.125	2	2	0.5	0.008	2	0.5	1	4	0.5	16	0.25	4
YZU1696	Intestinal tract	√	t571	398	CC398	P-FOX	0.5	0.125	16	2	2	0.008	2	0.5	1	8	0.5	16	0.25	4
YZU1697	Intestinal tract		t377	630	CC8	P-E-CIP	16	0.125	2	2	2	0.008	2	0.5	1	4	16	16	0.25	4
YZU1698	Intestinal tract		t164	1281		P	0.25	0.125	2	2	2	0.008	2	0.5	1	4	0.5	16	0.25	4
LQSH0014	Intestinal tract		t377	Unkonown		P-E-CIP	16	0.125	2	2	2	0.008	2	0.5	1	8	16	16	0.25	4
YZU1848	Intestinal tract		t085	15	CC15	P	0.5	0.125	2	2	2	0.008	2	0.5	1	4	0.5	16	0.25	4
YZU1847	Intestinal tract	√	t4549	630	CC8	P-FOX	0.25	0.125	16	2	2	0.008	2	0.5	1	4	0.5	16	0.25	4
LQSH0017	Intestinal tract		t11687	2315	CC1	P-TE-CIP	0.5	0.125	2	2	32	0.008	2	0.5	1	8	16	16	0.25	4
LQSH0018	Intestinal tract	√	t4549	630	CC8	P-FOX	0.25	0.125	16	2	1	0.008	2	0.5	1	4	0.5	16	0.25	4
LQSH0019	Intestinal tract		t11687	2315	CC1	P-TE-CIP	0.25	0.125	2	2	32	0.008	2	0.5	1	4	16	16	0.25	4
YZU1856	Intestinal tract		t164	1281		P	0.25	0.125	2	2	2	0.008	2	0.5	1	4	0.5	16	0.25	4
LQSH0021	Intestinal tract		t11687	2315	CC1	P-TE-CIP	0.5	0.125	2	2	32	0.008	2	0.5	1	8	16	16	0.25	4
YZU1680	Intestinal tract		t11687	2315	CC1	P-TE-CIP	0.25	0.125	2	2	32	0.008	2	0.5	1	8	16	16	0.25	4
YZU1681	Intestinal tract	√	t4549	630	CC8	P-FOX	0.25	0.125	16	2	2	0.008	2	0.5	1	4	0.5	16	0.25	4
YZU1243	Intestinal tract		t377	630	CC8	P-E-TE-SXT	16	0.25	2	2	32	0.008	2	0.5	1	4	0.5	16	4	4
YZU1244	Intestinal tract		t377	630	CC8	P-E-CIP-SXT	16	0.25	2	2	2	0.008	2	0.5	1	4	0.5	16	4	4
YZU1245	Intestinal tract		t4047	630	CC8	P-TE	0.25	0.125	2	2	32	0.008	2	0.5	1	4	0.5	16	0.25	4
YZU1246	Intestinal tract		t164	1281		P-E-SXT	16	0.125	2	2	1	0.008	2	0.5	1	8	0.5	16	4	4
YZU1247	Intestinal tract		t1451	398	CC398	P-CN-K-E-DA-SXT	16	16	2	2	1	0.008	2	32	1	128	0.5	16	4	4
YZU1248	Intestinal tract		t377	7202	CC8	P	0.25	0.125	2	2	1	0.008	2	0.5	1	4	0.5	16	0.25	4
YZU1249	Intestinal tract		t011	398	CC398	P	0.25	0.125	2	2	1	0.008	2	0.5	1	4	0.5	16	0.25	4
YZU1250	Intestinal tract		t4549	1821	CC8	P-E-SXT	16	0.125	2	2	1	0.008	2	0.5	1	8	1	16	4	4
YZU1251	Intestinal tract	√	t3622	88	CC88	P-FOX	0.25	0.125	16	2	0.5	0.008	2	0.5	1	4	0.5	16	0.25	4
YZU1254	Intestinal tract	√	t311	5	CC5	P-FOX-K-E-CIP	32	0.25	16	2	0.5	0.008	2	0.5	1	128	16	16	0.25	4
YZU1255	Intestinal tract	√	t3622	88	CC88	P-FOX	0.25	0.125	16	2	0.5	0.008	2	0.5	1	4	0.5	16	0.25	4
YZU1256	Intestinal tract		t19628	630	CC8	E	0.25	0.125	2	2	2	0.008	2	0.5	1	4	0.5	16	0.25	4
YZU1257	Intestinal tract		t311	5	CC5	P-E	16	0.125	2	2	1	0.008	2	0.5	1	4	0.5	16	0.25	4
LQSH0039	Intestinal tract		t4389	398	CC398	P	0.25	0.125	2	2	2	0.008	2	0.5	1	4	0.5	16	0.25	4
YZU1258	Intestinal tract		t4389	398	CC398	P	0.5	0.125	2	2	2	0.008	2	0.5	1	4	0.5	16	0.25	4
YZU1259	Intestinal tract		t084	15	CC15	P-E	16	0.125	2	2	2	0.008	2	0.5	1	4	0.5	16	0.25	4
YZU1260	Intestinal tract		t127	1	CC1	P-E-DA	16	8	2	2	2	0.008	2	0.5	1	8	0.5	16	0.25	4
YZU1261	Intestinal tract	√	t18556	88	CC88	P-FOX	0.5	0.125	16	2	2	0.008	2	0.5	1	8	1	16	0.25	4
YZU1263	Intestinal tract		t377	630	CC8	P-E-TE	16	0.125	2	2	32	0.008	2	0.5	1	4	0.5	16	0.25	4
YZU1264	Intestinal tract		t586	672		P-CIP	0.5	0.125	2	2	1	0.008	2	0.5	1	4	16	16	0.25	4
YZU1265	Intestinal tract		t002	5	CC5	P-CN-K-E-SXT-C	16	0.25	2	2	2	0.008	2	32	1	128	0.5	16	4	64
YZU1266	Intestinal tract		t14014	15	CC15	P-E-DA	16	8	2	2	2	0.008	2	0.5	1	4	0.5	16	0.25	4
YZU1267	Intestinal tract		t127	1	CC1	P-E	16	0.125	2	2	2	0.008	2	0.5	1	4	0.5	16	0.25	4
YZU1268	Intestinal tract	√	t3622	88	CC88	P-FOX-E	16	0.125	16	2	1	0.008	2	0.5	1	8	0.5	16	0.25	4
YZU1269	Intestinal tract		t189	188	CC1	P-CN-K-E-CIP-SXT	16	0.25	2	2	2	0.008	2	0.5	1	128	16	16	4	4
YZU1270	Intestinal tract		t084	15	CC15	P-K-E-TE-DA	16	8	2	2	32	0.008	2	32	1	128	1	16	0.25	4
YZU1272	Intestinal tract		t236	7	CC7	P-TE	0.5	0.125	2	2	16	0.008	2	0.5	1	4	1	16	0.25	4
YZU1275	Intestinal tract		t164	1281		P	0.5	0.125	2	2	0.5	0.008	2	0.5	1	4	0.5	16	0.25	4
YZU1276	Intestinal tract		t548	5	CC5	P	0.25	0.125	2	2	0.5	0.008	2	0.5	1	4	0.5	16	0.25	4
YZU1277	Intestinal tract		t796	7	CC7	P-K-E	16	0.125	2	2	2	0.008	2	0.5	1	128	0.5	16	0.25	4
YZU1278	Intestinal tract		t11687	2315	CC1	P-E-TE-CIP	0.25	0.125	2	2	32	0.008	2	0.5	1	4	16	16	0.25	4
YZU1279	Intestinal tract		t796	7	CC7	P-CN-K-E	16	0.125	2	2	2	0.008	2	32	1	128	0.5	16	0.25	4
YZU1280	Intestinal tract		t803	15	CC15	P	0.5	0.125	2	2	0.5	0.008	2	0.5	1	4	0.5	16	0.25	4
YZU1281	Intestinal tract		t189	188	CC1	P	0.25	0.125	2	2	0.5	0.008	2	0.5	1	4	0.5	16	0.25	4
YZU1282	Intestinal tract		t091	2990	CC1	P	0.5	0.125	2	2	0.5	0.008	2	0.5	1	4	0.5	16	0.25	4
YZU1283	Intestinal tract		t189	188	CC1	P	0.25	0.125	2	2	0.5	0.008	2	0.5	1	4	0.5	16	0.25	4
YZU1284	Intestinal tract		t189	188	CC1	P	0.25	0.125	2	2	0.5	0.008	2	0.5	1	4	0.5	16	0.25	4
YZU1285	Intestinal tract		t491	6763	CC15	P-E-SXT	8	0.25	2	2	2	0.008	2	0.5	1	8	0.5	16	4	4
YZU1286	Intestinal tract		t360	15	CC15	P-CN-K-E-TE-SXT	32	0.125	2	2	32	0.008	2	32	1	128	0.5	16	4	4
YZU1287	Intestinal tract		t491	6763	CC15	P-E-SXT	16	0.125	2	2	2	0.008	2	0.5	1	4	0.5	16	4	4
LQSH0094	Intestinal tract	√	t011	398	CC398	P-FOX	0.5	0.125	16	2	2	0.008	2	0.5	1	8	0.5	16	0.25	4
YZU1683	Intestinal tract		t304	6	CC5	P	0.25	0.125	2	2	0.5	0.008	2	0.5	1	4	0.5	16	0.25	4
YZU1685	Intestinal tract		t701	6	CC5	P	0.5	0.125	2	2	0.5	0.008	2	0.5	1	4	0.5	16	0.25	4
YZU1853	Intestinal tract		t5502	6696		CIP	0.25	0.125	2	0.0625	2	0.008	2	0.5	1	4	16	16	0.25	4
YZU1686	Intestinal tract		t5306	15	CC15	-	0.5	0.125	2	0.0625	1	0.008	2	0.5	1	4	0.5	16	0.25	4
B1	Intestinal tract	√	t1894	59	CC59	P-FOX	0.5	0.125	16	2	2	0.008	2	0.5	1	4	0.5	16	0.25	4
B2	Intestinal tract	√	t1894	59	CC59	P-FOX	0.5	0.125	16	2	2	0.008	2	0.5	1	8	0.5	16	0.25	4
B11	Intestinal tract		t571	398	CC398	-	0.25	0.125	2	0.0625	1	0.008	2	0.5	1	4	0.5	16	0.25	4
B16	Intestinal tract		t701	Unkonown	CC5	P	0.25	0.125	2	2	1	0.008	2	0.5	1	4	0.5	16	0.25	4
B5	Intestinal tract		t571	398	CC398	K-E	16	0.125	2	0.0625	2	0.008	2	0.5	1	4	1	16	0.25	4
B12	Intestinal tract		t338	30	CC30	P-E	16	0.125	2	2	2	0.008	2	0.5	1	4	0.5	16	0.25	4
B18	Intestinal tract		t701	Unkonown	CC5	P	0.5	0.125	2	2	1	0.008	2	0.5	1	4	0.5	16	0.25	4
B8	Intestinal tract	√	t1894	59	CC59	P-FOX	0.5	0.125	16	2	2	0.008	2	0.5	1	8	0.5	16	0.25	4
B4	Intestinal tract		t189	188	CC1	P	0.5	0.125	2	2	2	0.008	2	0.5	1	4	0.5	16	0.25	4
B19	Intestinal tract		t701	Unkonown	CC5	P	0.5	0.125	2	2	1	0.008	2	0.5	1	4	0.5	16	0.25	4
F1	Intestinal tract	√	t1894	59	CC59	P-FOX	0.5	0.125	16	2	1	0.008	2	0.5	1	4	0.5	16	0.25	4
B20	Intestinal tract		t1451	398	CC398	P	0.25	0.125	2	2	1	0.008	2	0.5	1	4	0.5	16	0.25	4
B17	Intestinal tract		t701	Unkonown	CC5	P	0.25	0.125	2	2	1	0.008	2	0.5	1	4	0.5	16	0.25	4
ATCC29213	Unknown		Unkonown	5	CC5	-	0.5	0.125	2	1	0.25	0.008	2	0.5	1	4	0.25	16	0.25	4
